# Supplementary material for: Ginsenoside Rg3 inhibits angiogenesis in a rat model of endometriosis through the VEGFR-2-mediated PI3K/Akt/mTOR signaling pathway
Source: PLoS One. 2017 Nov 15;12(11):e0186520. doi: 10.1371/journal.pone.0186520 (PMC5687597; doi:10.1371/journal.pone.0186520)
Supplement: S11 Table — (XLSX) [file pone.0186520.s011.xlsx]

## Sheet: Sheet1
Group	Weekly Weight Change
	Before the Treatment （g)	After the Treatment (g)
A	13.333	5.667
A	9	7.667
A	6.667	3.333
A	10	2
A	11.667	6.333
A	12.667	3.333
A	9.333	4
A	12	2
A	4.333	-4.333
A	7.667	-8.333
A	2.667	9.333
A	6	10.333
B	9	2.667
B	12.333	5.667
B	9.667	8.333
B	10.667	5.667
B	12.667	7
B	8.333	9.667
B	10.333	4.333
B	1	5.333
B	7.667	-5
B	3.333	9.333
B	6.333	12.667
B	3	-8
C	14	-0.667
C	12.333	3.333
C	9.667	2.333
C	14	-2.333
C	11	4.667
C	10.333	4.667
C	8.333	3.333
C	12	8.667
C	9.333	-1.333
C	8	-6.667
C	7.667	4
C	1.667	-2
D	9.667	4.333
D	11.333	12.333
D	11.333	5
D	10	5
D	15.667	7.667
D	11.667	3.333
D	8.667	5
D	7.667	11
D	14.333	1.333
D	9.333	6.333
D	3.333	9
D	3	4
E	11.667	10.333
E	13.667	10
E	11.667	16.667
E	10.667	14.667
E	12.333	15.667
E	13	11.667
E	4.667	19.333
E	9.667	0.667
E	6	4
E	5.333	12.333
E	4	6
E	5.333	8.333
