# Supplementary material for: Ginsenoside Rg3 inhibits angiogenesis in a rat model of endometriosis through the VEGFR-2-mediated PI3K/Akt/mTOR signaling pathway
Source: PLoS One. 2017 Nov 15;12(11):e0186520. doi: 10.1371/journal.pone.0186520 (PMC5687597; doi:10.1371/journal.pone.0186520)
Supplement: S12 Table — (XLSX) [file pone.0186520.s012.xlsx]

## Sheet: Sheet1
	Pre-treatment				Post-treatment
Length(mm)	width（mm)	height(mm)	volume( mm3)	Group	Length(mm)	width（mm)	height(mm)	volume( mm3)	effective rate
8.45	8.04	2.84	192.944	A	7.65	7.45	2.26	128.803	0.332433
5.83	6.07	3.45	122.089	A	5.9	5.25	3.26	100.978	0.17291
5.53	6.2	3.19	109.372	A	5.56	5.32	1.92	56.7921	0.480746
6.57	6.01	1.92	75.8125	A	6.34	5.31	1.46	49.1515	0.351671
6.69	5.87	2.17	85.2166	A	5.56	4.81	1.03	27.5459	0.676754
7.66	7.55	1.9	109.883	A	5.36	6.15	1.22	40.2161	0.634009
5.75	5.94	2.77	94.6094	A	4.35	3.07	1.58	21.1001	0.776976
5.73	4.51	1.73	44.7072	A	4.77	4.42	1.01	21.2942	0.523695
6.26	5.12	2.55	81.7306	A	4.89	5.55	0.95	25.7825	0.684542
3.87	3.17	4.17	51.1571	A	4.25	3.87	4.07	66.9413	-0.308543
3.57	5.92	2.79	58.965	A	3	5.67	2.01	34.1901	0.420163
5.99	3.73	1.82	40.6637	A	5.94	4.04	1.19	28.5571	0.297724
5.74	5.97	1.95	66.8222	B	3.72	2.65	0.4	3.9432	0.94099
9.83	5.7	2.82	158.007	B	4.7	5.61	0.5	13.1835	0.916564
5.06	3.71	3.35	62.8882	B	5.75	5.67	2.11	68.7913	-0.093866
6.66	5.21	1.65	57.2527	B	5.09	4.96	1.85	46.7058	0.184216
6.49	5.87	2.89	110.098	B	5.7	5.38	1.79	54.8921	0.501426
6.18	7.13	2.55	112.362	B	6.53	4.05	2.04	53.9509	0.519846
6.15	5.76	2.12	75.0989	B	3.56	4.83	1.2	20.6338	0.725245
7.04	6.43	1.76	79.6703	B	4.03	3.84	0.35	5.41632	0.932016
8.29	6.52	2.94	158.909	B	4.27	3.81	1	16.2687	0.897623
7.92	5.64	2.2	98.2714	B	3.86	4.62	1.76	31.3864	0.680615
4.42	4.69	1.86	38.5574	B	5.13	4.01	0.24	4.93711	0.871954
6.04	6.01	1.29	46.8275	B	3.82	4.6	0.9	15.8148	0.662275
3.97	3.53	3.53	49.4698	C	3.63	2.01	1.22	8.90149	0.820062
6.92	6.52	3.3	148.891	C	5.7	4.57	1.29	33.6032	0.77431
6.9	4.93	1.84	62.5913	C	5.05	4.48	1.48	33.4835	0.465045
8.51	8.41	2.81	201.109	C	8.13	5.71	2.03	94.2373	0.531412
6.4	6.18	1.98	78.313	C	5.49	6.7	1.82	66.9451	0.14516
7.32	5.53	2.46	99.5798	C	4.99	6.65	1.35	44.7977	0.550132
7.16	7.59	2.65	144.013	C	4.82	6.96	1	33.5472	0.767054
5.97	5.18	3.11	96.1755	C	3.18	5.32	1.41	23.8538	0.751976
6.4	6.54	2.12	88.7347	C	5.85	4.26	1.27	31.6497	0.643323
7.34	6.5	1.6	76.336	C	4.75	5.16	0.65	15.9315	0.791298
3.55	5.5	1.47	28.7017	C	2.29	2.4	0.19	1.04424	0.963618
4.03	3.8	1.64	25.115	C	4.36	2.05	0.49	4.37962	0.825617
7.39	6.38	2.58	121.642	D	6.68	5.24	2.82	98.709	0.188531
6.94	6.39	2.54	112.64	D	3.83	4.51	1.76	30.401	0.730106
5.58	5.36	1.9	56.8267	D	5.36	6.29	0.99	33.3773	0.412649
5.95	4.98	1.58	46.817	D	6.51	5.36	2.04	71.1829	-0.520451
7.92	7.42	2.97	174.536	D	6.52	6.38	2.66	110.65	0.366036
5.7	6.86	1.59	62.1722	D	4.43	4.06	2.29	41.1875	0.337526
5.13	6.22	2.2	70.1989	D	5.9	7.21	2.4	102.094	-0.454347
5.82	4.47	2.79	72.583	D	3.56	3.79	2.85	38.4533	0.470215
6.92	7.01	2.17	105.265	D	5.95	6.21	2.51	92.7432	0.118954
7.06	3.79	2.91	77.864	D	4.53	6.08	2.02	55.6356	0.285477
4.56	4.2	1.32	25.2806	D	5.83	5.34	2.99	93.0853	-2.68208
4.56	8.24	1.75	65.7552	D	3.84	5.98	1.29	29.6225	0.549503
8.1	7.09	3.35	192.387	E	8.07	7.5	0.7	42.3675	0.77978
5.01	4.26	2.46	52.5028	E	3.66	4.34	1.48	23.5089	0.552235
5.93	4.81	2.03	57.9023	E	2.66	3.11	0.62	5.12901	0.91142
5.29	7.57	2.42	96.9096	E	4.57	4.88	0.2	4.46032	0.953974
7.53	7.72	2.77	161.025	E	4.32	4.07	0.71	12.4835	0.922475
6.72	8.77	2.99	176.214	E	3.04	7.27	1.52	33.5932	0.809361
4.8	6.25	2.12	63.6	E	3.01	3.71	0.59	6.58859	0.896406
5.82	4.82	3.42	95.9392	E	2.78	2.16	1.27	7.6261	0.920511
8.29	5.2	2.5	107.77	E	5.42	4.71	1.64	41.8662	0.611522
7.19	6	2.12	91.4568	E	3.9	3.78	1.28	18.8698	0.793676
5.52	5.07	2.31	64.6486	E	4.08	3.44	0.55	7.71936	0.880595
3.89	3.64	3.33	47.1515	E	4.7	2.67	0.66	8.28234	0.824346
