# Supplementary material for: Ginsenoside Rg3 inhibits angiogenesis in a rat model of endometriosis through the VEGFR-2-mediated PI3K/Akt/mTOR signaling pathway
Source: PLoS One. 2017 Nov 15;12(11):e0186520. doi: 10.1371/journal.pone.0186520 (PMC5687597; doi:10.1371/journal.pone.0186520)
Supplement: S13 Table — (XLS) [file pone.0186520.s013.xls]

## Sheet: Sheet2
Group	Height	average value
A	580.89
	467.21
	478.32	508.807
A	391.85
	625.35
	399.12	472.107
A	366.1
	224.24
	517.31	369.217
A	357.6
	346.03
	281.26	328.297
A	653.32
	526.788
	497.02	559.043
A	565.48
	466.93
	316.78	449.73
B	333.84
	294.96
	187.72	272.173
B	220.59
	368.34
	414.94	334.623
B	401.05
	596.84
	591.18	529.69
B	274.64
	263.24
	368.26	302.047
B	523.03
	377.62
	284.2	394.95
B	514.03
	336.84
	412.65	421.173
C	316.6
	408.24
	487.73	404.19
C	266.75
	258.04
	411.56	312.117
C	181.05
	210.24
	331.22	240.837
C	314.84
	328.33
	404.39	349.187
C	245.01
	322.81
	279.23	282.35
C	552.13
	402.75
	356.19	437.023
D	955.36
	584.8
	631.4	723.853
D	566.01
	428.59
	310.71	435.103
D	413.15
	496.58
	450.1	453.277
D	579.92
	954.92
	365.75	633.53
D	546.29
	514.23
	487.54	516.02
D	562.31
	487.14
	368.24	472.563
E	163.28
	186.85
	248	199.377
E	242.61
	317.28
	324.34	294.743
E	273.67
	230.8
	255.69	253.387
E	131.93
	185.8
	309.31	209.013
E	145.21
	244.13
	315.46	234.933
E	451.37
	220.56
	179.23	283.72
