# Supplementary material for: Ginsenoside Rg3 inhibits angiogenesis in a rat model of endometriosis through the VEGFR-2-mediated PI3K/Akt/mTOR signaling pathway
Source: PLoS One. 2017 Nov 15;12(11):e0186520. doi: 10.1371/journal.pone.0186520 (PMC5687597; doi:10.1371/journal.pone.0186520)
Supplement: S14 Table — (XLS) [file pone.0186520.s014.xls]

## Sheet: Sheet1
Group
	E2		P
A	27.63		6.42
	47.64		2.3
	33.97		7.57
	24.62		14.85
	28.31		4.69
	30.83		20.97
	22		10.45
	35.1		11.29
	34.07		6.33
	24.96	30.913	12.63	9.75
B	32.28		4.39
	29.79		3.59
	21.39		13.59
	28.56		3.47
	33.86		5.78
	27.48		10.1
	18.31		8.3
	12.53		19
	23.75		6.84
	26.26	25.421	16.53	9.159
C	28.79		10.9
	27.7		1.47
	13.57		9.47
	33.21		3.47
	31.64		2.5
	25.08		8.55
	43.67		3.67
	32.85		2.74
	7.16		1.23
	30.46	27.413	15.35	5.935
D	28.25		20.5
	41.53		14.57
	26.36		12.48
	43.7		4.92
	40.47		19.17
	27.9		11.66
	30.94		5.33
	49.55		9.21
	30.43		26.5
	26.83	34.596	21.25	14.559
E	21.1		1.04
	34.05		2.85
	25.25		0.545
	26.37		1.77
	24.79		0.851
	18.83		1.55
	25.4		5.36
	20.9		3.3
	23.66		1.32
	20.79	24.114	1.96	2.0546
