# Supplementary material for: Ginsenoside Rg3 inhibits angiogenesis in a rat model of endometriosis through the VEGFR-2-mediated PI3K/Akt/mTOR signaling pathway
Source: PLoS One. 2017 Nov 15;12(11):e0186520. doi: 10.1371/journal.pone.0186520 (PMC5687597; doi:10.1371/journal.pone.0186520)
Supplement: S15 Table — (XLSX) [file pone.0186520.s015.xlsx]

## Sheet: Sheet1
	immunohistochemical Average Gray Values
Group	VEGF	VEGFR2	p-Akt	p-mTOR
A	48.52	42.78	43.02	47.7
A	36.96	39.33	38.52	45.86
A	52.73	38.66	56.12	52.66
A	42.84	41.58	46.54	50.35
A	60.88	37.81	42.96	48.25
A	57.3	46.49	51.22	53.51
B	47.42	37.55	40.24	36.87
B	39.73	39.41	35.32	42.86
B	38.87	45.27	31.6	51.55
B	36.6	38.37	44.71	50.39
B	44.97	42.96	37.83	46.97
B	45.88	41.34	46.8	42.51
C	46.78	39.16	40.52	40.91
C	38.28	41.88	38.36	48.94
C	37.13	45.27	46.38	46.75
C	41.38	36.68	39.44	44.79
C	45.55	40.65	38.16	33.48
C	48.18	38.39	41.37	49.17
D	58.57	53.42	52.06	56.33
D	60.36	41.53	51.07	49.44
D	63.23	46.93	48.01	52.12
D	53.53	37.33	34.66	58.35
D	59.83	39.44	57.31	46.28
D	40.59	41.06	49.93	61.32
E	46.83	33.01	44.2	41.68
E	40.1	36.65	38.08	47.72
E	37.97	36.61	47.34	39.3
E	37.52	30.2	36.96	47.05
E	24.95	32.15	28.73	32.34
E	38.51	33.22	31.41	43.08
