# Supplementary material for: Ginsenoside Rg3 inhibits angiogenesis in a rat model of endometriosis through the VEGFR-2-mediated PI3K/Akt/mTOR signaling pathway
Source: PLoS One. 2017 Nov 15;12(11):e0186520. doi: 10.1371/journal.pone.0186520 (PMC5687597; doi:10.1371/journal.pone.0186520)
Supplement: S16 Table — (XLS) [file pone.0186520.s016.xls]

## Sheet: Sheet2
组别	VEGF	VEGFR-2	p-Akt	p-mTOR	GAPDH	VEGF/GAPDH		VEGFR-2/GAPDH		p-Akt/GAPDH		p-mTOR/GAPDH
A	38878	1242.2	42718	10718	34156	1.13825		0.0363684		1.25067		0.313796
A	1271.3	1473.4	24719	917.5	30065	0.042285		0.0490072		0.822185		0.0305172
A	9285.8	758.2	15525	361.95	28214	0.32912		0.0268732		0.550259		0.0128287
A	19947	1548.3	23079	6486.4	31046	0.642498		0.0498712		0.743381		0.208929
A	3451.4	1123.4	25496	576.86	30211	0.114243		0.0371851		0.843931		0.0190944
A	12167	986.51	17423	8745.1	38715	0.314271	0.430111	0.0254813	0.0374644	0.450032	0.776744	0.225884	0.135175
B	15206	561.63	18195	2144.4	27173	0.5596		0.0206687		0.669598		0.0789166
B	184.62	84.737	5646.7	7496.2	29311	0.00629866		0.00289096		0.192648		0.255747
B	11192	730.91	19627	2558.9	31331	0.357218		0.0233287		0.62644		0.0816731
B	707.57	571.792	6587.8	378.8	32635	0.0216813		0.0175208		0.201863		0.0116072
B	19287	2898.21	10296	4763.5	28388	0.679407		0.102093		0.362688		0.1678
B	7869.3	1758.24	8768.1	1415.2	39189	0.200804	0.304168	0.0448657	0.0352279	0.223739	0.379496	0.0361122	0.105309
C	17481	466.51	14726	2254.7	30607	0.571144		0.0152419		0.481132		0.0736662
C	288.34	373.34	2858.2	4768.6	32381	0.0089046		0.0115296		0.0882678		0.147265
C	22351	2991.6	30570	5162.1	32373	0.690421		0.0924103		0.944305		0.159457
C	14361	2165.4	10762	4796.7	32005	0.448711		0.0676582		0.33626		0.149873
C	9198.1	1312.75	18796	3178.4	30682	0.299788		0.0427857		0.612607		0.103592
C	1678.2	477.25	2578.6	2217.9	29894	0.0561384	0.345851	0.0159647	0.0409317	0.0862581	0.424805	0.0741921	0.118008
D	7158.7	132.63	12776	1497.1	30675	0.233372		0.00432372		0.416496		0.0488052
D	13080	1399.9	11201	24862	37582	0.348039		0.0372492		0.298042		0.66154
D	16452	2574.2	26724	1685	32051	0.513307		0.0803157		0.833796		0.0525725
D	26559	2235.7	32012	9388.2	31026	0.856024		0.0720589		1.03178		0.302591
D	38671	3845.9	35783	10789	37689	1.02606		0.102043		0.949428		0.286264
D	37865	786.78	40456	6638.2	23167	1.63444	0.768539	0.0339612	0.054992	1.74628	0.879303	0.286537	0.273052
E	12745	1604.3	24406	1932.8	31958	0.398805		0.0502003		0.76369		0.0604794
E	8114.3	1413.3	16597	4187.4	30261	0.268144		0.0467037		0.548462		0.138376
E	1309.9	616.13	3556.3	2470.7	30266	0.0432796		0.0203572		0.117501		0.0816329
E	3298.7	482.6	3997.2	312.67	39345	0.0838404		0.0122659		0.101594		0.00794688
E	6356.9	1236.97	9448.6	1249.2	31022	0.204916		0.039874		0.304577		0.0402682
E	1598.2	721.32	2468.4	698.12	27451	0.0582201	0.176201	0.0262766	0.0326129	0.0899202	0.320957	0.0254315	0.0590225
