# Supplementary material for: Ginsenoside Rg3 inhibits angiogenesis in a rat model of endometriosis through the VEGFR-2-mediated PI3K/Akt/mTOR signaling pathway
Source: PLoS One. 2017 Nov 15;12(11):e0186520. doi: 10.1371/journal.pone.0186520 (PMC5687597; doi:10.1371/journal.pone.0186520)
Supplement: S17 Table — (XLS) [file pone.0186520.s017.xls]

## Sheet: vegf
Group
	rGAPDH Ct	rVEGF Ct	∆CT(rVEGF Ct- GAPDH Ct)	-∆CT	2-∆CT(rVEGF/GAPDH)
A	18.83	30.54	11.71	-11.71	0.000298496
	18.28	30.25	11.97	-11.97	0.000249271
	18.38	30.15	11.77	-11.77	0.000286337
A	18.38	27.71	9.33	-9.33	0.00155378
	18.37	27.82	9.45	-9.45	0.00142977
	18.34	27.74	9.4	-9.4	0.00148019
A	19.07	29.5	10.43	-10.43	0.000724865
	19.02	29.5	10.48	-10.48	0.000700173
	19.08	29.32	10.24	-10.24	0.0008269
A	18.23	29.08	10.85	-10.85	0.000541782
	18.65	29.15	10.5	-10.5	0.000690534
	18.76	29.12	10.36	-10.36	0.000760903
A	19.11	30.55	11.44	-11.44	0.000359929
	19.13	30.62	11.49	-11.49	0.000347669
	19.05	30.48	11.43	-11.43	0.000362433
A	17.36	28.41	11.05	-11.05	0.000471649
	17.41	28.44	11.03	-11.03	0.000478233
	17.35	28.38	11.03	-11.03	0.000478233
B	20.51	32.02	11.51	-11.51	0.000342882
	20.53	32.1	11.57	-11.57	0.000328914
	20.57	31.94	11.37	-11.37	0.000377823
B	17.04	31	13.96	-13.96	6.27511e-05
	16.83	30.84	14.01	-14.01	6.06136e-05
	16.8	30.55	13.75	-13.75	7.25834e-05
B	19.19	32.16	12.97	-12.97	0.000124635
	19.18	32.51	13.33	-13.33	9.71114e-05
	19.31	32.08	12.77	-12.77	0.000143168
B	18.23	29.56	11.33	-11.33	0.000388446
	18.18	29.61	11.43	-11.43	0.000362433
	18.26	29.76	11.5	-11.5	0.000345267
B	17.86	28.79	10.93	-10.93	0.000512557
	17.91	28.55	10.64	-10.64	0.000626673
	17.85	28.29	10.44	-10.44	0.000719858
B	20.12	30.12	10	-10	0.000976562
	20.18	30.19	10.01	-10.01	0.000969817
	20.16	30.03	9.87	-9.87	0.00106865
C	20	32.57	12.57	-12.57	0.000164457
	19.93	32.27	12.34	-12.34	0.000192881
	19.96	32.25	12.29	-12.29	0.000199683
C	22.28	33.6	11.32	-11.32	0.000391147
	22.34	33.27	10.93	-10.93	0.000512557
	22.13	33.46	11.33	-11.33	0.000388446
C	17.46	29.96	12.5	-12.5	0.000172633
	17.27	29.77	12.5	-12.5	0.000172633
	17.24	29.7	12.46	-12.46	0.000177487
C	18.46	28.79	10.33	-10.33	0.000776891
	18.42	28.63	10.21	-10.21	0.000844275
	18.52	29.25	10.73	-10.73	0.000588773
C	21.78	32.87	11.09	-11.09	0.000458751
	21.82	32.92	11.1	-11.1	0.000455583
	21.88	32.85	10.97	-10.97	0.000498541
C	19.03	31.12	12.09	-12.09	0.000229376
	19.08	31.04	11.96	-11.96	0.000251004
	19.11	31.15	12.04	-12.04	0.000237465
D	18.87	30.05	11.18	-11.18	0.000431007
	18.95	30.01	11.06	-11.06	0.000468391
	18.88	30.12	11.24	-11.24	0.00041345
D	17.05	29.01	11.96	-11.96	0.000251004
	17.13	28.87	11.74	-11.74	0.000292353
	16.89	29.08	12.19	-12.19	0.000214015
D	16.35	27.48	11.13	-11.13	0.000446207
	16.29	27.19	10.9	-10.9	0.000523327
	16.38	27.03	10.65	-10.65	0.000622344
D	18.37	27.12	8.75	-8.75	0.00232267
	18.45	27.32	8.87	-8.87	0.00213729
	18.38	27.27	8.89	-8.89	0.00210787
D	19.63	28.88	9.25	-9.25	0.00164238
	19.22	29.01	9.79	-9.79	0.00112958
	19.07	28.55	9.48	-9.48	0.00140035
D	17.24	27.52	10.28	-10.28	0.000804288
	17.68	27.12	9.44	-9.44	0.00143972
	17.04	27.78	10.74	-10.74	0.000584706
E	18.99	38.21	19.22	-19.22	1.63758e-06
	19.02	37.81	18.79	-18.79	2.20621e-06
	18.67	37.88	19.21	-19.21	1.64897e-06
E	17.23	28.73	11.5	-11.5	0.000345267
	17.27	28.66	11.39	-11.39	0.000372622
	17.49	28.3	10.81	-10.81	0.000557014
E	19.01	30.23	11.22	-11.22	0.000419221
	19.27	30.11	10.84	-10.84	0.00054555
	18.86	29.82	10.96	-10.96	0.000502009
E	20.11	33.24	13.13	-13.13	0.000111552
	20.35	33.36	13.01	-13.01	0.000121227
	20.28	33.18	12.9	-12.9	0.000130832
E	18.26	31.16	12.9	-12.9	0.000130832
	18.34	31.22	12.88	-12.88	0.000132658
	18.49	31.19	12.7	-12.7	0.000150286
E	19.62	35.33	15.71	-15.71	1.8656e-05
	19.75	35.21	15.46	-15.46	2.21859e-05
	19.52	35.37	15.85	-15.85	1.69307e-05

## Sheet: vegfr
Group
	rGAPDH Ct	rVEGFR-2 Ct	∆CT(rVEGFR2 Ct- GAPDH Ct)	-∆CT	2-∆CT(rVEGFR2/GAPDH)
A	18.83	31.78	12.95	-12.95	0.000126375
	18.28	31.56	13.28	-13.28	0.000100536
	18.38	31.62	13.24	-13.24	0.000103362
A	18.38	30.86	12.48	-12.48	0.000175043
	18.37	30.79	12.42	-12.42	0.000182477
	18.34	30.82	12.48	-12.48	0.000175043
A	19.07	33.11	14.04	-14.04	5.93661e-05
	19.02	33.19	14.17	-14.17	5.42507e-05
	19.08	33.25	14.17	-14.17	5.42507e-05
A	21.07	31.79	10.72	-10.72	0.000592869
	20.82	31.77	10.95	-10.95	0.0005055
	20.64	32.2	11.56	-11.56	0.000331202
A	22.83	35.79	12.96	-12.96	0.000125502
	22.61	35.89	13.28	-13.28	0.000100536
	23.03	35.92	12.89	-12.89	0.000131742
A	18.57	34.9	16.33	-16.33	1.21389e-05
	18.25	34.83	16.58	-16.58	1.02076e-05
	18.37	34.32	15.95	-15.95	1.57969e-05
B	20.51	33.59	13.08	-13.08	0.000115486
	20.53	33.76	13.23	-13.23	0.000104081
	20.57	33.92	13.35	-13.35	9.57744e-05
B	17.04	31.41	14.37	-14.37	4.72279e-05
	16.83	31.46	14.63	-14.63	3.94395e-05
	16.8	31.78	14.98	-14.98	3.09436e-05
B	19.19	30.55	11.36	-11.36	0.000380451
	19.18	30.76	11.58	-11.58	0.000326642
	19.31	30.78	11.47	-11.47	0.000352522
B	23.38	40.02	16.64	-16.64	9.79176e-06
	23.79	39.1	15.31	-15.31	2.46168e-05
	23.53	39.76	16.23	-16.23	1.30102e-05
B	23.29	36.23	12.94	-12.94	0.000127254
	23.39	36.59	13.2	-13.2	0.000106268
	23.28	36.56	13.28	-13.28	0.000100536
B	21.11	34.14	13.03	-13.03	0.000119558
	21.52	34.26	12.74	-12.74	0.000146177
	21.48	34.77	13.29	-13.29	9.98416e-05
C	20	32.15	12.15	-12.15	0.000220032
	19.93	32.19	12.26	-12.26	0.000203879
	19.96	32.23	12.27	-12.27	0.000202471
C	22.28	38.17	15.89	-15.89	1.64677e-05
	22.34	38.15	15.81	-15.81	1.74067e-05
	22.13	38.16	16.03	-16.03	1.49448e-05
C	17.46	34.99	17.53	-17.53	5.28377e-06
	17.27	34.78	17.51	-17.51	5.35753e-06
	17.24	34.26	17.02	-17.02	7.52436e-06
C	22.11	33.97	11.86	-11.86	0.00026902
	22.02	33.35	11.33	-11.33	0.000388446
	22.05	33.14	11.09	-11.09	0.000458751
C	19.05	32.3	13.25	-13.25	0.000102648
	18.81	32.38	13.57	-13.57	8.22286e-05
	18.91	32.71	13.8	-13.8	7.0111e-05
C	18.28	30.99	12.71	-12.71	0.000149248
	18.51	31.68	13.17	-13.17	0.000108501
	18.51	31.51	13	-13	0.00012207
D	18.87	33.52	14.65	-14.65	3.88965e-05
	18.95	33.16	14.21	-14.21	5.27672e-05
	18.88	33.47	14.59	-14.59	4.05483e-05
D	17.05	29.15	12.1	-12.1	0.000227791
	17.13	29.42	12.29	-12.29	0.000199683
	16.89	29.42	12.53	-12.53	0.000169081
D	16.35	31.16	14.81	-14.81	3.48133e-05
	16.29	31.24	14.95	-14.95	3.15938e-05
	16.38	31.41	15.03	-15.03	2.98895e-05
D	18.12	29.59	11.47	-11.47	0.000352522
	18.08	28.69	10.61	-10.61	0.000639841
	18.2	29.31	11.11	-11.11	0.000452436
D	19.9	30.46	10.56	-10.56	0.000662404
	19.51	30.78	11.27	-11.27	0.000404941
	19.35	30.86	11.51	-11.51	0.000342882
D	19.76	32.75	12.99	-12.99	0.000122919
	19.4	32.56	13.16	-13.16	0.000109256
	19.53	32.49	12.96	-12.96	0.000125502
E	18.99	34.78	15.79	-15.79	1.76497e-05
	19.02	34.52	15.5	-15.5	2.15792e-05
	18.67	34.66	15.99	-15.99	1.53649e-05
E	17.23	31.22	13.99	-13.99	6.14597e-05
	17.27	31.31	14.04	-14.04	5.93661e-05
	17.49	31.12	13.63	-13.63	7.8879e-05
E	19.01	36.42	17.41	-17.41	5.74206e-06
	19.27	36.23	16.96	-16.96	7.84389e-06
	18.86	36.12	17.26	-17.26	6.37122e-06
E	25.81	39.86	14.05	-14.05	5.89561e-05
	25.53	39.86	14.33	-14.33	4.85557e-05
	26	40.2	14.2	-14.2	5.31342e-05
E	25.34	36.49	11.15	-11.15	0.000440064
	25.56	36.54	10.98	-10.98	0.000495097
	25.3	36.8	11.5	-11.5	0.000345267
E	18.74	31.01	12.27	-12.27	0.000202471
	18.53	30.57	12.04	-12.04	0.000237465
	18.56	30.75	12.19	-12.19	0.000214015

## Sheet: akt
Group
	rGAPDH Ct	rAkt Ct	∆CT(rAkt Ct- GAPDH Ct)	-∆CT	2-∆CT(rAkt/GAPDH)
A	18.83	31.74	12.91	-12.91	0.000129928
	18.28	32.14	13.86	-13.86	6.7255e-05
	18.38	32.24	13.86	-13.86	6.7255e-05
A	18.38	30.15	11.77	-11.77	0.000286337
	18.37	30.35	11.98	-11.98	0.000247549
	18.34	30.15	11.81	-11.81	0.000278507
A	19.07	31.01	11.94	-11.94	0.000254508
	19.02	31.15	12.13	-12.13	0.000223103
	19.08	31.05	11.97	-11.97	0.000249271
A	20.31	32.65	12.34	-12.34	0.000192881
	20.36	32.78	12.42	-12.42	0.000182477
	20.42	32.81	12.39	-12.39	0.000186311
A	19.56	30.65	11.09	-11.09	0.000458751
	19.67	30.74	11.07	-11.07	0.000465155
	19.62	30.75	11.13	-11.13	0.000446207
A	17.89	31.14	13.25	-13.25	0.000102648
	17.86	31.06	13.2	-13.2	0.000106268
	17.96	31.26	13.3	-13.3	9.91519e-05
B	20.51	32.57	12.06	-12.06	0.000234195
	20.53	32.65	12.12	-12.12	0.000224655
	20.57	32.41	11.84	-11.84	0.000272775
B	17.04	32.14	15.1	-15.1	2.84739e-05
	16.83	32.25	15.42	-15.42	2.28096e-05
	16.8	32.42	15.62	-15.62	1.98569e-05
B	19.19	32.45	13.26	-13.26	0.000101939
	19.18	32.18	13	-13	0.00012207
	19.31	32.67	13.36	-13.36	9.51129e-05
B	18.72	31.15	12.43	-12.43	0.000181216
	18.63	31.06	12.43	-12.43	0.000181216
	18.77	31.01	12.24	-12.24	0.000206725
B	17.59	30.45	12.86	-12.86	0.00013451
	17.67	30.67	13	-13	0.00012207
	17.83	30	12.17	-12.17	0.000217003
B	21.42	35.22	13.8	-13.8	7.0111e-05
	21.36	35.27	13.91	-13.91	6.4964e-05
	21.69	35.24	13.55	-13.55	8.33765e-05
C	20	32.25	12.25	-12.25	0.000205297
	19.93	32.42	12.49	-12.49	0.000173834
	19.96	32.27	12.31	-12.31	0.000196934
C	22.28	34.11	11.83	-11.83	0.000274672
	22.34	34.19	11.85	-11.85	0.000270891
	22.13	34.03	11.9	-11.9	0.000261663
C	17.46	31.16	13.7	-13.7	7.51431e-05
	17.27	31.25	13.98	-13.98	6.18872e-05
	17.24	31.22	13.98	-13.98	6.18872e-05
C	18.46	30.88	12.42	-12.42	0.000182477
	18.52	30.82	12.3	-12.3	0.000198304
	18.54	30.79	12.25	-12.25	0.000205297
C	19.06	34.82	15.76	-15.76	1.80205e-05
	19.11	34.85	15.74	-15.74	1.82721e-05
	19.15	34.86	15.71	-15.71	1.8656e-05
C	20.48	32.88	12.4	-12.4	0.000185024
	20.59	32.92	12.33	-12.33	0.000194223
	20.56	33.96	13.4	-13.4	9.2512e-05
D	18.87	31.31	12.44	-12.44	0.000179965
	18.95	30.47	11.52	-11.52	0.000340514
	18.88	31.55	12.67	-12.67	0.000153444
D	17.05	30.23	13.18	-13.18	0.000107752
	17.13	30.3	13.17	-13.17	0.000108501
	16.89	30.54	13.65	-13.65	7.7793e-05
D	16.35	29.72	13.37	-13.37	9.44559e-05
	16.29	29.45	13.16	-13.16	0.000109256
	16.38	29.61	13.23	-13.23	0.000104081
D	17.74	28.34	10.6	-10.6	0.000644291
	17.68	28.58	10.9	-10.9	0.000523327
	17.84	28.34	10.5	-10.5	0.000690534
D	19.22	30.24	11.02	-11.02	0.000481559
	19.23	30.18	10.95	-10.95	0.0005055
	19.31	30.78	11.47	-11.47	0.000352522
D	20.42	32.11	11.69	-11.69	0.000302663
	20.49	32.05	11.56	-11.56	0.000331202
	20.53	32.02	11.49	-11.49	0.000347669
E	18.99	35.24	16.25	-16.25	1.28311e-05
	19.02	35.44	16.42	-16.42	1.14048e-05
	18.67	35.72	17.05	-17.05	7.36951e-06
E	17.23	32.15	14.92	-14.92	3.22576e-05
	17.27	31.86	14.59	-14.59	4.05483e-05
	17.49	32.2	14.71	-14.71	3.7312e-05
E	19.01	30.64	11.63	-11.63	0.000315516
	19.27	31.08	11.81	-11.81	0.000278507
	18.86	31.03	12.17	-12.17	0.000217003
E	21.36	35.26	13.9	-13.9	6.54159e-05
	21.45	35.72	14.27	-14.27	5.06176e-05
	21.66	35.69	14.03	-14.03	5.97791e-05
E	18.41	31.55	13.14	-13.14	0.000110781
	18.75	31.37	12.62	-12.62	0.000158855
	18.38	31.62	13.24	-13.24	0.000103362
E	16.63	29.88	13.25	-13.25	0.000102648
	16.72	29.76	13.04	-13.04	0.000118732
	16.84	29.75	12.91	-12.91	0.000129928

## Sheet: mTOR
Group
	rGAPDH Ct	rmTOR Ct	∆CT(rmTOR Ct- GAPDH Ct)	-∆CT	2-∆CT(rmTOR/GAPDH)
A	18.83	31.97	13.14	-13.14	0.000110781
	18.28	31.85	13.57	-13.57	8.22286e-05
	18.38	31.82	13.44	-13.44	8.99823e-05
A	18.38	29.27	10.89	-10.89	0.000526967
	18.37	29.97	11.6	-11.6	0.000322145
	18.34	29.86	11.52	-11.52	0.000340514
A	19.07	30.31	11.24	-11.24	0.00041345
	19.02	30.39	11.37	-11.37	0.000377823
	19.08	30.56	11.48	-11.48	0.000350087
A	20.77	32.88	12.11	-12.11	0.000226218
	20.86	32.94	12.08	-12.08	0.000230971
	20.81	32.85	12.04	-12.04	0.000237465
A	17.29	28.14	10.85	-10.85	0.000541782
	17.36	28.19	10.83	-10.83	0.000549345
	17.59	28.43	10.84	-10.84	0.00054555
A	21.46	32.78	11.32	-11.32	0.000391147
	21.49	32.86	11.37	-11.37	0.000377823
	21.58	32.91	11.33	-11.33	0.000388446
B	20.51	33.58	13.07	-13.07	0.000116289
	20.53	33.67	13.14	-13.14	0.000110781
	20.57	33.92	13.35	-13.35	9.57744e-05
B	17.04	31.34	14.3	-14.3	4.9576e-05
	16.83	30.99	14.16	-14.16	5.4628e-05
	16.8	31.26	14.46	-14.46	4.43717e-05
B	19.19	31.77	12.58	-12.58	0.000163321
	19.18	31.48	12.3	-12.3	0.000198304
	19.31	32.13	12.82	-12.82	0.000138291
B	18.52	30.78	12.26	-12.26	0.000203879
	18.36	30.49	12.13	-12.13	0.000223103
	18.39	30.51	12.12	-12.12	0.000224655
B	22.24	34.25	12.01	-12.01	0.000242454
	22.76	34.47	11.71	-11.71	0.000298496
	22.47	34.23	11.76	-11.76	0.000288328
B	18.85	31.13	12.28	-12.28	0.000201072
	18.89	30.75	11.86	-11.86	0.00026902
	18.95	30.29	11.34	-11.34	0.000385762
C	20	32.69	12.69	-12.69	0.000151332
	19.93	32.65	12.72	-12.72	0.000148217
	19.96	32.39	12.43	-12.43	0.000181216
C	22.28	35.54	13.26	-13.26	0.000101939
	22.34	35.32	12.98	-12.98	0.000123774
	22.13	35.53	13.4	-13.4	9.2512e-05
C	17.46	32.37	14.91	-14.91	3.2482e-05
	17.27	32.16	14.89	-14.89	3.29354e-05
	17.24	31.88	14.64	-14.64	3.91671e-05
C	18.41	30.16	11.75	-11.75	0.000290334
	18.56	30.18	11.62	-11.62	0.00031771
	18.52	30.22	11.7	-11.7	0.000300572
C	19.26	30.43	11.17	-11.17	0.000434005
	19.35	30.66	11.31	-11.31	0.000393868
	19.37	30.53	11.16	-11.16	0.000437024
C	18.01	29.57	11.56	-11.56	0.000331202
	18.15	29.71	11.56	-11.56	0.000331202
	18.21	29.73	11.52	-11.52	0.000340514
D	18.87	31.29	12.42	-12.42	0.000182477
	18.95	31.18	12.23	-12.23	0.000208163
	18.88	31.35	12.47	-12.47	0.000176261
D	17.05	28.2	11.15	-11.15	0.000440064
	17.13	28.92	11.79	-11.79	0.000282395
	16.89	28.03	11.14	-11.14	0.000443125
D	16.35	29.58	13.23	-13.23	0.000104081
	16.29	29.23	12.94	-12.94	0.000127254
	16.38	29.08	12.7	-12.7	0.000150286
D	20.77	31.11	10.34	-10.34	0.000771525
	20.71	31.42	10.71	-10.71	0.000596992
	20.75	31.27	10.52	-10.52	0.000681027
D	19.25	30.27	11.02	-11.02	0.000481559
	19.34	30.28	10.94	-10.94	0.000509016
	19.28	30.52	11.24	-11.24	0.00041345
D	21.42	32.17	10.75	-10.75	0.000580668
	21.49	32.46	10.97	-10.97	0.000498541
	21.78	32.39	10.61	-10.61	0.000639841
E	18.99	33.55	14.56	-14.56	4.14003e-05
	19.02	33.78	14.76	-14.76	3.6041e-05
	18.67	33.68	15.01	-15.01	3.03068e-05
E	17.23	30.15	12.92	-12.92	0.000129031
	17.27	30.58	13.31	-13.31	9.8467e-05
	17.49	30.72	13.23	-13.23	0.000104081
E	19.01	31.4	12.39	-12.39	0.000186311
	19.27	31.37	12.1	-12.1	0.000227791
	18.86	31.1	12.24	-12.24	0.000206725
E	20.12	34.78	14.66	-14.66	3.86278e-05
	20.15	34.56	14.41	-14.41	4.59365e-05
	20.22	34.25	14.03	-14.03	5.97791e-05
E	16.89	30.16	13.27	-13.27	0.000101235
	16.79	30.49	13.7	-13.7	7.51431e-05
	16.92	30.51	13.59	-13.59	8.10965e-05
E	19.58	32.16	12.58	-12.58	0.000163321
	19.69	32.18	12.49	-12.49	0.000173834
	19.71	32.19	12.48	-12.48	0.000175043
