# Supplementary material for: Ginsenoside Rg3 inhibits angiogenesis in a rat model of endometriosis through the VEGFR-2-mediated PI3K/Akt/mTOR signaling pathway
Source: PLoS One. 2017 Nov 15;12(11):e0186520. doi: 10.1371/journal.pone.0186520 (PMC5687597; doi:10.1371/journal.pone.0186520)
Supplement: S18 Table — (XLS) [file pone.0186520.s018.xls]

## Sheet: Sheet1
A	B	C	D	E
3.02	13.25	4.27	1.35	1.16
2.83	7.11	2.74	0.64	0.29
